# Supplementary material for: mulea: An R package for enrichment analysis using multiple ontologies and empirical false discovery rate
Source: BMC Bioinformatics. 2024 Oct 18;25:334. doi: 10.1186/s12859-024-05948-7 (PMC11490090; doi:10.1186/s12859-024-05948-7)
Supplement: Supplementary file 3 — Supplementary material 3 [file 12859_2024_5948_MOESM3_ESM.xlsx]

## Sheet: Sheet1
Transcription factor	Nr. overlapping genes between the transcription factor and the		p-value	eFDR	Benjamini- Hochberg adjusted p-value	Bonferroni adjusted p-value
	target set	background set
FNR	26	259	2.70209e-07	0	2.08061e-05	4.16122e-05
LexA	14	53	8.31079e-10	0	1.27986e-07	1.27986e-07
SoxS	7	37	0.000161455	0.00366667	0.00828804	0.0248641
Rob	5	21	0.00047174	0.00512	0.0145296	0.0726479
DnaA	4	13	0.000628121	0.0052	0.0161218	0.0967306
FadR	5	20	0.00036916	0.0056	0.0142127	0.0568507
NsrR	8	64	0.00104781	0.00737143	0.0230517	0.161362
ArcA	12	148	0.00320007	0.01975	0.0616014	0.492811
IHF	14	205	0.00707578	0.04586	0.108967	1
MarA	5	37	0.00660685	0.0483111	0.108967	1
NarL	9	110	0.00960653	0.0534	0.127653	1
NikR	2	5	0.009947	0.0615833	0.127653	1
OxyR	4	31	0.0174505	0.0786923	0.206721	1
ExuR	2	8	0.0261046	0.105187	0.268007	1
UxuR	2	8	0.0261046	0.105187	0.268007	1
NrdR	2	9	0.03285	0.123275	0.316182	1
IscR	3	23	0.0376038	0.124941	0.340646	1
Fis	9	144	0.0457307	0.143305	0.37066	1
Nac	3	24	0.0419701	0.148756	0.359077	1
